# Supplementary material for: Microsatellite instability in prostate cancer by PCR or next-generation sequencing
Source: J Immunother Cancer. 2018 Apr 17;6:29. doi: 10.1186/s40425-018-0341-y (PMC5904988; doi:10.1186/s40425-018-0341-y)
Supplement: Supplementary file 2 — Table S1. Large-Panel NGS Microsatellite Loci. Table S2. Detail on Samples, Targeted Sequencing, Microsatellite Instability, and IHC (when available). Table S3. Detail on MSIplus Technical Replicates. Table S4. Discordant Interpretation of MSI-PCR (Promega 5-marker). Table S5-A. MSIplus Stage-1 PCR Primers. Table S5-B. MSIplus Stage-2 PCR Primers. Table S5-C. MSIplus Custom Index Sequencing Primer. (XLSX 143 kb) [file 40425_2018_341_MOESM2_ESM.xlsx]

## Sheet: Supplementary Table S1
Supplementary Table S1: Large-Panel NGS Microsatellite Loci
UW-OncoPlex	BROCA
1:204494722-204494792	chr1:45795895-45795929
1:243736176-243736246	chr1:45804878-45804883
2:111884962-111885032	chr2:17938508-17938537
2:111886146-111886216	chr2:17940116-17940141
2:212578345-212578415	chr2:215593000-215593032
2:42476398-42476468	chr2:215593257-215593283
2:42481723-42481793	chr2:215614501-215614526
2:42493756-42493826	chr2:215636641-215636675
2:42499183-42499253	chr2:215656870-215656896
2:42504676-42504746	chr2:215657178-215657204
2:42506567-42506637	chr2:215663485-215663523
2:42529642-42529712	chr2:47600336-47600382
2:47641524-47641595	chr2:47608526-47608557
2:48032706-48032776	chr2:47631836-47631871
2:48033856-48033926	chr2:47652969-47653000
3:52621552-52621622	chr2:47696085-47696119
4:153268193-153268263	chr2:47708934-47708967
4:55130967-55131037	chr2:48028495-48028532
4:55598177-55598247	chr2:48029766-48029805
4:55976912-55976982	chr2:48033881-48033920
5:38966869-38966939	chr3:10193737-10193773
5:67576296-67576366	chr3:10194158-10194204
5:67594365-67594435	chr3:142231055-142231087
6:117642958-117643028	chr3:142263456-142263491
6:117653295-117653365	chr3:142284567-142284605
7:116409641-116409711	chr3:142292287-142292325
7:6037023-6037093	chr3:142293294-142293332
9:135772966-135773036	chr3:142294304-142294335
9:80343553-80343623	chr3:37067093-37067126
10:32309275-32309345	chr3:37069839-37069872
10:32316507-32316577	chr3:37071313-37071344
10:89720599-89720669	chr3:37072034-37072065
11:108100070-108100141	chr3:52439502-52439542
11:108114627-108114697	chr4:84386445-84386481
11:108121376-108121446	chr4:84389456-84389486
11:108141921-108141991	chr5:112095044-112095079
11:118353003-118353073	chr5:112108208-112108235
11:118359912-118359982	chr5:112142824-112142856
11:118369231-118369301	chr5:112171262-112171295
11:119144757-119144827	chr5:131947391-131947429
12:112893641-112893711	chr5:131960558-131960590
12:58141970-58142040	chr5:138101631-138101665
13:28942806-28942876	chr5:138132226-138132255
13:49039060-49039130	chr5:138204852-138204887
15:74320749-74320819	chr5:138213125-138213153
15:99192720-99192790	chr5:138257279-138257316
16:3808018-3808088	chr5:138258613-138258639
16:9934636-9934706	chr7:152351276-152351306
17:29508785-29508855	chr7:152359643-152359683
17:29559027-29559097	chr7:6031162-6031191
17:30293115-30293185	chr7:6036840-6036867
17:38494924-38494994	chr7:6037053-6037079
17:7576408-7576479	chr7:6038614-6038644
17:7577644-7577714	chr7:6047482-6047515
18:48584820-48584891	chr8:90948309-90948344
19:40736588-40736659	chr8:90952849-90952872
22:23618560-23618630	chr8:90955260-90955287
22:23631778-23631848	chr8:90963533-90963567
22:23633360-23633430	chr8:90977711-90977738
22:24135934-24136004	chr10:88636940-88636990
22:30051671-30051741	chr10:88642400-88642444
X:39930399-39930469	chr10:88646569-88646612
X:44918187-44918257	chr10:88647897-88647934
X:44920694-44920764	chr10:88648577-88648610
X:44935843-44935960	chr10:89628967-89629005
	chr10:89636672-89636701
	chr10:89640030-89640057
	chr10:89656798-89656832
	chr10:89699036-89699113
	chr10:89708688-89708724
	chr10:89726653-89726696
	chr10:89728665-89728699
	chr11:108103249-108103291
	chr11:108107254-108107284
	chr11:108114655-108114681
	chr11:108116542-108116576
	chr11:108119609-108119645
	chr11:108121405-108121431
	chr11:108126144-108126177
	chr11:108141950-108141977
	chr11:108156044-108156068
	chr11:108159223-108159251
	chr11:108161548-108161574
	chr11:108195970-108196004
	chr11:108206857-108206890
	chr11:108227261-108227293
	chr11:108236749-108236785
	chr11:111989983-111990019
	chr11:94173591-94173618
	chr11:94180825-94180862
	chr11:94198554-94198588
	chr12:58141999-58142023
	chr13:32909476-32909507
	chr13:32918295-32918335
	chr13:32933353-32933391
	chr14:69006878-69006914
	chr14:69149621-69149655
	chr14:69149816-69149841
	chr15:32965108-32965142
	chr15:32972389-32972424
	chr15:32982032-32982068
	chr15:33015822-33015849
	chr15:43739679-43739715
	chr15:43788815-43788845
	chr16:23615034-23615063
	chr16:23618603-23618636
	chr16:23624959-23624986
	chr16:23634514-23634550
	chr17:41196813-41196847
	chr17:41197934-41197964
	chr17:41198771-41198797
	chr17:41216840-41216871
	chr17:41218824-41218857
	chr17:41219257-41219298
	chr17:41219848-41219881
	chr17:41231800-41231828
	chr17:41248582-41248615
	chr17:41250040-41250071
	chr17:41267512-41267541
	chr17:41275362-41275396
	chr17:56771833-56771867
	chr17:56774894-56774937
	chr17:56786446-56786482
	chr17:56787855-56787886
	chr17:56789699-56789737
	chr17:56807520-56807547
	chr17:56811941-56811978
	chr17:58743646-58743672
	chr17:59792155-59792188
	chr17:59808435-59808460
	chr17:59859276-59859305
	chr17:59892469-59892497
	chr17:59911026-59911052
	chr17:59936405-59936439
	chr17:59941013-59941039
	chr17:7572141-7572184
	chr17:7578701-7578735
	chr18:48559550-48559586
	chr18:48577023-48577049
	chr18:48582985-48583020
	chr18:48584848-48584877
	chr18:48592706-48592740
	chr19:1208300-1208332
	chr22:29103810-29103848
	chr22:29104935-29104973
coordinates for GRCh37/hg19 alignment

## Sheet: Supplementary Table S2
Supplementary Table S2: Detail on Samples, Targeted Sequencing, Microsatellite Instability, and IHC (when available)
Sample Information						Targeted MMR Whole Gene Sequencing Result(s)			MSI-PCR (Promega 5-Marker)						MSIplus (18-marker NGS)		Large Panel NGS			ICH Results (if any)
Sample	Category	Other Sample ID (Rapid Autopsy Program ID, LuCap ID, or John Hopkins Medical ID)	Tissue Site	Type	Hyper-mutated	Sequencing Assay	MMR Status (1=intact, 2=deficient)	MMR Pathogenic Mutation(s) and Notes	BAT-26	NR-21	BAT-25	MONO-27	NR-24	MSI-PCR Interpretation	Average Fraction of Unstable Loci (mSINGS score)	MSIplus Interpretation	Number of Unstable Loci / Total Number of Loci Passing Filter	Fraction of Unstable Loci	Large Panel NGS Interpretation	IHC: MLH1	IHC: MSH2	IHC: MSH6	IHC: PMS2
A01	Autopsy	03-077-H8	liver	Frozen	No	BROCA	1	none	-	-	-	-	-	NEG (0/5)	0.19445	NEG	3/123	0.0244	NEG
A02	Autopsy	03-082-H2	liver	Frozen	No	BROCA	1	none	-	-	-	-	-	NEG (0/5)	0.0556	NEG	3/132	0.0227	NEG	+	+	+	+
A03	Autopsy	03-139-E5	retroperitoneal	Frozen	No	BROCA	1	none	-	-	-	-	-	NEG (0/5)	0	NEG	2/130	0.0154	NEG	+	+	-	+
A04	Autopsy	07-062-G1	liver	Frozen	No	BROCA	1	none	-	-	-	-	-	NEG (0/5)	0	NEG	2/133	0.015	NEG	+	+	+	+
A05	Autopsy	99-091-K1	lymph node	Frozen	No	BROCA	1	none	-	-	-	-	-	NEG (0/5)	0.11115	NEG	3/121	0.0248	NEG	+	+	+	+
A06	Autopsy	08-020-J1	lymph node	Frozen	No	BROCA	1	none	-	-	-	-	-	NEG (0/5)	0	NEG	4/120	0.0333	NEG	+	+	+	+
A07	Autopsy	99-111-C	prostate	Frozen	Yes	BROCA	2	MSH2 exon 1-8 del + LOH	-	-	-	-	-	NEG (0/5)	0.59965	POS	30/122	0.2459	POS
A08	Autopsy	00-140-G6	liver	Frozen	No	BROCA	1	none	-	-	-	-	-	NEG (0/5)	0.16665	NEG	3/126	0.0238	NEG	+	+	+	+
A09	Autopsy	01-002-J1	lymph node	Frozen	Yes	BROCA	2	MSH2 exon 1-8 del + LOH	-	+	+	+	-	POS (3/5)	0.80555	POS	37/118	0.3136	POS	+	-	-	+
A10	Autopsy	03-166-A	unknown	Frozen	No	BROCA	1	none	-	-	-	-	-	NEG (0/5)	0.232	NEG	9/112	0.0804	NEG
A11	Autopsy	04-108-M3	lung	Frozen	Yes	BROCA	2	MSH2 rearrangement + LOH	+	-	+	+	-	POS (3/5)	0.66665	POS	29/121	0.2397	POS
A12	Autopsy	08-006-H2	lymph node	Frozen	No	BROCA	1	none	-	-	-	-	-	NEG (0/5)	0	NEG	1/121	0.0083	NEG
A13	Autopsy	08-037-F4	liver	Frozen	No	BROCA	1	none	-	-	-	-	-	NEG (0/5)	0.0278	NEG	4/125	0.032	NEG	+	+	+	+
A14	Autopsy	13-099-I1	lung	Frozen	No	BROCA	1	none	-	-	-	-	+	NEG (1/5)	0.0903	NEG	7/132	0.053	NEG
A15	Autopsy	14-043-H7	liver	Frozen	No	BROCA	1	none	-	-	-	-	-	NEG (0/5)	0.1438	NEG	5/133	0.0376	NEG
A16	Autopsy	14-077-J1	lymph node	Frozen	No	BROCA	1	none	-	-	-	-	-	NEG (0/5)	0.16115	NEG	8/129	0.062	NEG
A17	Autopsy	04-112-G1	lymph node	Frozen	No	BROCA	1	none	-	-	-	-	-	NEG (0/5)	0.0556	NEG	5/131	0.0382	NEG	+	+	+	+
A18	Autopsy	06-127-E2	lymph node	Frozen	No	BROCA	1	MSH6 single copy loss	-	-	-	-	-	NEG (0/5)	0.08335	NEG	5/132	0.0379	NEG	+	+	+	-
A19	Autopsy	08-016-O3	lymph node	Frozen	No	BROCA	1	none	-	-	-	-	-	NEG (0/5)	0	NEG	5/130	0.0385	NEG	+	+	+	+
A20	Autopsy	04-101-H2	peritenial	Frozen	No	BROCA	1	none	-	-	-	-	-	NEG (0/5)	0	NEG	6/109	0.055	NEG	+	+	+	+
A21	Autopsy	06-047-J1	lymph node	Frozen	No	BROCA	1	none	-	-	-	-	-	NEG (0/5)	0.0278	NEG	4/129	0.031	NEG	+	+	+	+
A22	Autopsy	03-130-L2	periaortic lymph node	FFPE	Yes	BROCA	2	MSH2 translocation splits the gene t(2;18); MSH2 copy loss; MSH6 c.2690del; 4); MSH6 copy loss	+	+	-	-	-	POS (2/5)	0.3889	POS	35/145	0.24	POS	+	-	-	+
A23	Autopsy	05-123-E3	left iliac lymph node	FFPE	Yes	BROCA	2	MSH2 c.1124_1125insG + c.1082del; MLH1 c.1310del, lymph node only	+	+	-	-		POS (2/4)	0.72225	POS	39/144	0.27	POS
A24.1	Autopsy	06-134-H1	lymph node	FFPE	Yes	BROCA	2	MLH1 homozygous copy loss	+	+	+	-	-	POS (3/5)	0.61115	POS	31/142	0.22	POS	-	+	+	-
A24.2	Autopsy	06-134-P1	kidney	FFPE	Yes	BROCA	2	MLH1 homozygous copy loss	-	+	+		-	POS (2/4)	0.6111	POS	38/143	0.27	POS	-	+	+	-
A25	Autopsy	05-214-M2	liver	FFPE	No	BROCA	1	none	-	-	-	-	-	NEG (0/5)	0	NEG	7/71	0.1	NEG	+	+	+	+
A26	Autopsy	05-165-K3	lung	FFPE	Yes	BROCA	2	MSH2-C2orf61 343kb inversion; MSH2-KCNK12 74kb inversion; MSH2-KCNK12 40kb inversion	-	+	+	+	+	POS (4/5)	0.645	POS	40/96	0.42	POS	+	-	-	+
A27	Autopsy	05-116-F1	lung	FFPE	No	BROCA	1	none	-	-	-	-	-	NEG (0/5)	0.0556	NEG	16/122	0.13	NEG
A28.1	Autopsy	00-010-N	prostate	FFPE	Yes	BROCA	2	MSH2 c.2364_2365insTACA + LOH	+	+	+	-	-	POS (3/5)	0.69445	POS	50/141	0.35	POS	+	-	-	+
A28.2	Autopsy	00-010-K11	liver	FFPE	Yes	BROCA	2	MSH2 c.2364_2365insTACA + LOH	+	+	+	-	-	POS (3/5)	0.7222	POS	64/146	0.44	POS	+	-	-	+
A29	Autopsy	00-029-W5	lymph node	FFPE	No	BROCA	1	none	-	-	-	-	-	NEG (0/5)	0.0278	NEG	13/143	0.09	NEG	+	+	+	+
C01	UW-OncoPlex	n/a	prostate	FFPE	No	UW-OncoPlex	1	MSH2 inversion, single copy only	-	-	-	-	-	NEG (0/5)	0.1765	NEG	8/65	0.12	NEG
C02	UW-OncoPlex	n/a	prostate	FFPE	Yes	UW-OncoPlex	2	MSH2-GRHL2 fusion + LOH	+	+	-	-	-	POS (2/5)	0.43135	POS	21/65	0.3231	POS
C03	UW-OncoPlex	n/a	epidural	FFPE	No	UW-OncoPlex	1	none	-	-	-	-	-	NEG (0/5)	0.2059	NEG	18/65	0.2769	POS
C04	UW-OncoPlex	n/a	prostate	FFPE	No	UW-OncoPlex	1	none	-	-	-	-	-	NEG (0/5)	0.1111	NEG	8/65	0.12	NEG
C05	UW-OncoPlex	n/a	prostate	FFPE	No	UW-OncoPlex	1	none	-	-	+	-	-	NEG (1/5)	0.11115	NEG	8/65	0.1231	NEG
C06	UW-OncoPlex	n/a	prostate	FFPE	No	UW-OncoPlex	1	none	-	-	-	-	-	NEG (0/5)	0.0278	NEG	4/55	0.07	NEG
C07	UW-OncoPlex	n/a	bone	FFPE	No	UW-OncoPlex	1	none	-	-	-	-	-	NEG (0/5)	0.0278	NEG	2/65	0.03	NEG
C08	UW-OncoPlex	n/a	subcarinal node	FFPE	No	UW-OncoPlex	1	none	-	-	-	-	-	NEG (0/5)	0.0278	NEG	3/63	0.04	NEG
C09	UW-OncoPlex	n/a	lymph node	FFPE	Yes	UW-OncoPlex	2	MLH1 homozygous partial gene deleltion	-	-	-	-	-	NEG (0/5)	0.5	POS	18/65	0.28	POS
C10	UW-OncoPlex	n/a	prostate	FFPE	No	UW-OncoPlex	1	none	-	-	-	-	-	NEG (0/5)	0.08335	NEG	3/63	0.05	NEG
C11	UW-OncoPlex	n/a	bladder neck	FFPE	No	UW-OncoPlex	1	none	-	-	-	-	-	NEG (0/5)	0.08335	NEG	3/65	0.0462	NEG
C12	UW-OncoPlex	n/a	prostate	FFPE	No	UW-OncoPlex	1	none	-	-	-	-	-	NEG (0/5)	0.0278	NEG	6/65	0.0923	NEG
C13	UW-OncoPlex	n/a	prostate	FFPE	No	UW-OncoPlex	1	none	-	-	-	-	-	NEG (0/5)	0.0278	NEG	5/65	0.0769	NEG
C14	UW-OncoPlex	n/a	liver	FFPE	No	UW-OncoPlex	1	none	-	-	-	-	-	NEG (0/5)	0.0278	NEG	4/65	0.0615	NEG
C15	UW-OncoPlex	n/a	liver	FFPE	No	UW-OncoPlex	1	none	-	-	-	-	-	NEG (0/5)	0.1389	NEG	5/65	0.0769	NEG
C16	UW-OncoPlex	n/a	prostate	FFPE	No	UW-OncoPlex	1	none	-	-	-	-	-	NEG (0/5)	0.1	NEG	4/65	0.0615	NEG
C17	UW-OncoPlex	n/a	prostate	FFPE	No	UW-OncoPlex	1	none	-	-	-	-	-	NEG (0/5)	0.0278	NEG	3/65	0.05	NEG
C18	UW-OncoPlex	n/a	prostate	FFPE	No	UW-OncoPlex	1	none	-	-	-	-	-	NEG (0/5)	0.12155	NEG	4/65	0.0615	NEG
C19	UW-OncoPlex	n/a	soft tissue, sternal	FFPE	Yes	UW-OncoPlex	2	MSH2 gene rearrangement + LOH	+	+	+	+	-	POS (4/5)	0.7222	POS	23/65	0.35	POS
C20	UW-OncoPlex	n/a	prostate	FFPE	No	UW-OncoPlex	1	none	-	-	-	-	-	NEG (0/5)	0.2026	NEG	6/64	0.09	NEG
C21	UW-OncoPlex	n/a	liver	FFPE	No	UW-OncoPlex	1	none	-	-	-	-	-	NEG (0/5)	0.0556	NEG	4/59	0.0678	NEG
C22	UW-OncoPlex	n/a	not listed	FFPE	No	UW-OncoPlex	1	none	-	-	-	-	-	NEG (0/5)	0.0278	NEG	4/60	0.07	NEG
C23	UW-OncoPlex	n/a	prostate	FFPE	No	UW-OncoPlex	1	none	-	-	-	-	-	NEG (0/5)	0.11115	NEG	6/65	0.0923	NEG
C24	UW-OncoPlex	n/a	paraaortic nodal	FFPE	Yes	UW-OncoPlex	2	PMS2 c.989-1G>T + LOH	-	-	-	-	-	NEG (0/5)	0.1667	NEG	6/64	0.0938	NEG
C25	UW-OncoPlex	n/a	prostate	FFPE	No	UW-OncoPlex	1	none	-	-	-	-	-	NEG (0/5)	0.0556	NEG	4/65	0.0615	NEG
C26	UW-OncoPlex	n/a	lymph node	FFPE	No	UW-OncoPlex	1	none		-	-	-	-	NEG (0/4)	0	NEG	7/65	0.1077	NEG
C27	UW-OncoPlex	n/a	bladder neck	FFPE	Yes	UW-OncoPlex	2	MSH2 exon 1-6 all of EPCAM del + LOH	-	-	-	fail	-	NEG (0/4)	0.43335	POS	20/64	0.3125	POS
C28	UW-OncoPlex	n/a	lymph node	FFPE	Yes	UW-OncoPlex	2	MSH2 inversion + LOH	+	-	+	-	+	POS (3/5)	0.61115	POS	26/65	0.4	POS
J01	John Hopkins	34128	prostate	FFPE	No	UW-OncoPlex	2	MSH2 c.1276+2T>A + LOH likely	+	+	-	-	-	POS (2/5)	0.4375	POS	13/38	0.3421	POS
J02	John Hopkins	61879	prostate	FFPE	Yes	UW-OncoPlex	2	MSH2 exon 3-16 and MSH6 del + LOH	-/+	-	+	+	-/+	POS (3*/5)	0.5556	POS	22/63	0.3492	POS
J03	John Hopkins	66254	prostate	FFPE	Yes	UW-OncoPlex	2	MSH2 c.2235_2237del + LOH likely	-	-	-	-	-	NEG (0/5)	0.48885	POS	9/59	0.1525	NEG
J04	John Hopkins	71503	prostate	FFPE	Yes	UW-OncoPlex	2	MSH2 c.1226_1227del + c.830del + p.S734Y	+	-	-	-	-	NEG (1/5)	0.4444	POS	15/61	0.2459	POS
J05	John Hopkins	55836	prostate	FFPE	Yes	UW-OncoPlex	2	MSH2/6 locus rearrangement including 5.7Mb inversion + LOH likely	+	-	-	-	-	NEG (1/5)	0.4722	POS	13/56	0.2321	POS
J06	John Hopkins	71502	prostate	FFPE	Yes	UW-OncoPlex	2	MSH2 p.E809* + LOH	-	+	+	+	-	POS (3/5)	0.58335	POS	21/65	0.3231	POS
J07	John Hopkins	35566	prostate	FFPE	Yes	UW-OncoPlex	2	MSH2 homozygous copy loss	-	-	-	-	-	NEG (0/5)	0.3611	POS	15/63	0.2381	POS
J08	John Hopkins	22966	prostate	FFPE	Yes	UW-OncoPlex	2	MSH2 c.942+3 A>T + LOH likely	+	+	-	+	+	POS (4/5)	0.75	POS	28/64	0.4375	POS
J09	John Hopkins	60913	prostate	FFPE	Yes	UW-OncoPlex	2	MSH2 c.646-2A>G + LOH likely	+	-	+	-	fail	POS (2/4)	0.4722	POS	16/65	0.2462	POS
L01	LuCap	LuCaP 78 (98-328)	PDX	FFPE	No	BROCA	1	none	-	-	-	-	-	NEG (0/5)	0	NEG	10/135	0.07	NEG
L02.1	LuCap	LuCaP 23.1 (91-063)	PDX	FFPE	No	BROCA	1	none	-	-	-	-	-	NEG (0/5)	0.0278	NEG	5/135	0.04	NEG
L02.2	LuCap	LuCaP 23.1CR (91-063)	PDX	FFPE	No	BROCA	1	none	-	-	-	-	-	NEG (0/5)	0.0278	NEG	3/138	0.02	NEG
L03.1	LuCap	LuCaP 105 (00-147)	PDX	FFPE	No	BROCA	1	none	-	-	-	-	-	NEG (0/5)	0.08335	NEG	9/146	0.06	NEG
L03.2	LuCap	LuCaP 105CR (00-147)	PDX	FFPE	No	BROCA	1	none	-	-	-	-	-	NEG (0/5)	0	NEG	5/137	0.04	NEG
L04	LuCap	LuCaP 141 (05-144)	PDX	FFPE	No	BROCA	1	none	-	-	-	-	-	NEG (0/5)	0.1667	NEG	6/138	0.04	NEG
L05.1	LuCap	LuCaP 96	PDX	FFPE	No	BROCA	1	none	-	-	-	-	-	NEG (0/5)	0	NEG	4/142	0.03	NEG
L05.2	LuCap	LuCaP 96CR	PDX	FFPE	No	BROCA	1	none	-	-	-	-	-	NEG (0/5)	0.0278	NEG	3/132	0.02	NEG
L06.1	LuCap	LuCaP 70 (97-159)	PDX	FFPE	No	BROCA	1	none	-	-	-	-	-	NEG (0/5)	0.08335	NEG	6/144	0.04	NEG
L06.2	LuCap	LuCaP 70CR (97-159)	PDX	FFPE	No	BROCA	1	none	-	-	-	-	-	NEG (0/5)	0	NEG	5/133	0.04	NEG
L07.1	LuCap	LuCaP 35	PDX	FFPE	No	BROCA	1	none	-	-	-	-	-	NEG (0/5)	0.05555	NEG	8/141	0.06	NEG
L07.2	LuCap	LuCaP 35CR	PDX	FFPE	No	BROCA	1	none	-	-	-	-	-	NEG (0/5)	0.0556	NEG	3/137	0.02	NEG
L08	LuCap	LuCaP 58	PDX	FFPE	Yes	BROCA	2	MSH6 del exon 8 to 3'UTR; MSH6 frameshift (c.3799_3800del)	-	-	+	+	+	POS (3/5)	0.69445	POS	53/146	0.36	POS
L09	LuCap	LuCaP 81 (98-362)	PDX	FFPE	No	BROCA	1	none	-	-	-	-	-	NEG (0/5)	0	NEG	5/145	0.03	NEG
L10.1 (derived from A26)	LuCap	LuCaP 147 (05-165)	PDX	FFPE	Yes	BROCA	2	MSH2-C2orf61 343kb inversion; MSH2-KCNK12 74kb inversion		+	+	+	-	POS (3/4)	0.7059	POS	33/138	0.24	POS
L10.2 (derived from A26)	LuCap	LuCaP 147CR (05-165)	PDX	FFPE	Yes	BROCA	2	MSH2-C2orf61 343kb inversion; MSH2-KCNK12 74kb inversion; MSH2-KCNK12 40kb inversion		+	+	+	-	POS (3/4)	0.61765	POS	35/138	0.25	POS
L11	LuCap	LuCaP 73	PDX	FFPE	Yes	BROCA	2	MSH2 and MSH6 copy loss (del 3Mb); MSH2-FBXO11 inversion; MSH2-KCNK12 40kb inversion	+	-	-	-	+	POS (2/5)	0.8611	POS	56/144	0.39	POS
L12.1	LuCap	LuCaP 77 (98-323)	PDX	FFPE	No	BROCA	1	none	-	-	-	-	-	NEG (0/5)	0.05555	NEG	5/136	0.04	NEG
L12.2	LuCap	LuCaP 77CR (98-323)	PDX	FFPE	No	BROCA	1	none	-	-	-	-	-	NEG (0/5)	0.27775	NEG	7/144	0.05	NEG
L13	LuCap	LuCaP 145.1 (05-144)	PDX	FFPE	No	BROCA	1	MSH2 exon 8-16 del single copy only; MSH6-TESC t(2;12) single copy only	-	-	-	-	-	NEG (0/5)	0.0278	NEG	6/143	0.04	NEG
L14.1	LuCap	LuCaP 86.2	PDX	FFPE	No	BROCA	1	none	-	-	-	-	-	NEG (0/5)	0.0556	NEG	8/134	0.06	NEG
L14.2	LuCap	LuCaP 86.2CR	PDX	FFPE	No	BROCA	1	none	-	-	-	-	-	NEG (0/5)	0	NEG	4/135	0.03	NEG
L15	LuCap	LuCaP 92 (99-069)	PDX	FFPE	No	BROCA	1	none	-	-	-	-	-	NEG (0/5)	0.08335	NEG	7/144	0.05	NEG
CR=castration-resistant

## Sheet: Supplementary Table S3
Supplementary Table S3: Detail on MSIplus Technical Replicates
Sample Information				MSIplus: Results from Replicates (replicates separated by commas)				MSIplus: Final (averaged) Results		MSIplus: Instability by Locus (0=stable, 1=unstable - results from replicates separated by commas)
Sample	Category	Other Sample ID (Rapid Autopsy Program ID, LuCap ID, or John Hopkins Medical ID)	MMR Status (1=intact, 2=deficient)	Number of Unstable Loci	Number of Loci Passing Filter	Fraction of Unstable Loci (mSINGS score)	Interpretation	Average Fraction of Unstable Loci (mSINGS score)	Final Interpretation	chr22:29696469-29696484	chr17:19314918-19314935	chr16:18882660-18882674	chr15:45897772-45897785	chr14:23652347-23652367	chr13:31722621-31722637	chr11:106695515-106695526	chr7:74608741-74608753	chr7:1787520-1787536	chr6:142691951-142691967	chr5:172421761-172421775	chr4:55598211-55598236	chr2:108479623-108479640	chr2:95849362-95849384	chr2:62063094-62063110	chr2:47641560-47641586	chr2:39564894-39564921	chr1:201754411-201754427
A01	Autopsy	03-077-H8	1	2,5	18,18	0.1111,0.2778	NEG,NEG	0.19445	NEG	0,0	0,0	0,0	0,0	0,1	0,1	0,0	0,0	0,0	0,0	1,1	0,0	1,1	0,1	0,0	0,0	0,0	0,0
A02	Autopsy	03-082-H2	1	1,1	18,18	0.0556,0.0556	NEG,NEG	0.0556	NEG	0,0	0,0	1,1	0,0	0,0	0,0	0,0	0,0	0,0	0,0	0,0	0,0	0,0	0,0	0,0	0,0	0,0	0,0
A03	Autopsy	03-139-E5	1	0,0	18,18	0,0	NEG,NEG	0	NEG	0,0	0,0	0,0	0,0	0,0	0,0	0,0	0,0	0,0	0,0	0,0	0,0	0,0	0,0	0,0	0,0	0,0	0,0
A04	Autopsy	07-062-G1	1	0,0	18,18	0,0	NEG,NEG	0	NEG	0,0	0,0	0,0	0,0	0,0	0,0	0,0	0,0	0,0	0,0	0,0	0,0	0,0	0,0	0,0	0,0	0,0	0,0
A05	Autopsy	99-091-K1	1	1,3	18,18	0.0556,0.1667	NEG,NEG	0.11115	NEG	0,0	0,0	0,1	0,1	0,0	0,0	0,0	0,0	0,0	0,0	0,0	0,0	0,0	0,0	0,0	0,0	1,1	0,0
A06	Autopsy	08-020-J1	1	0,0	18,18	0,0	NEG,NEG	0	NEG	0,0	0,0	0,0	0,0	0,0	0,0	0,0	0,0	0,0	0,0	0,0	0,0	0,0	0,0	0,0	0,0	0,0	0,0
A07	Autopsy	99-111-C	2	11,10	18,17	0.6111,0.5882	POS,POS	0.59965	POS	0,0	1,1	1,1	0,0	1,1	1,1	0,0	0,0	1,fail	1,1	1,1	0,0	1,1	1,1	0,0	0,0	1,1	1,1
A08	Autopsy	00-140-G6	1	2,4	18,18	0.1111,0.2222	NEG,NEG	0.16665	NEG	0,0	0,0	0,0	0,0	0,1	0,0	0,0	0,0	0,1	1,1	0,0	0,0	0,0	0,0	0,0	0,0	1,1	0,0
A09	Autopsy	01-002-J1	2	15,14	18,18	0.8333,0.7778	POS,POS	0.80555	POS	1,1	1,1	1,1	1,1	1,1	1,1	1,0	0,0	1,1	1,1	1,1	1,1	1,1	1,1	0,0	0,0	1,1	1,1
A10	Autopsy	03-166-A	1	6,2	17,18	0.3529,0.1111	POS,NEG	0.232	NEG	0,0	1,0	1,1	0,0	0,0	fail,0	0,0	0,0	0,0	0,0	1,0	1,1	0,0	1,0	0,0	0,0	1,0	0,0
A11	Autopsy	04-108-M3	2	11,13	18,18	0.6111,0.7222	POS,POS	0.66665	POS	1,1	1,1	1,1	1,1	0,0	1,1	0,0	0,1	1,1	1,1	1,0	0,1	1,1	0,1	0,0	1,1	1,1	0,0
A12	Autopsy	08-006-H2	1	0,0	18,18	0,0	NEG,NEG	0	NEG	0,0	0,0	0,0	0,0	0,0	0,0	0,0	0,0	0,0	0,0	0,0	0,0	0,0	0,0	0,0	0,0	0,0	0,0
A13	Autopsy	08-037-F4	1	1,0	18,18	0.0556,0	NEG,NEG	0.0278	NEG	0,0	0,0	0,0	0,0	0,0	0,0	0,0	0,0	1,0	0,0	0,0	0,0	0,0	0,0	0,0	0,0	0,0	0,0
A14	Autopsy	13-099-I1	1	2,1	16,18	0.125,0.0556	NEG,NEG	0.0903	NEG	0,0	1,0	0,0	0,0	1,1	fail,0	0,0	0,0	fail,0	0,0	0,0	0,0	0,0	0,0	0,0	0,0	0,0	0,0
A15	Autopsy	14-043-H7	1	3,2	17,18	0.1765,0.1111	NEG,NEG	0.1438	NEG	0,0	0,0	1,0	0,0	1,1	fail,0	0,0	0,0	0,0	0,0	0,0	0,0	0,0	1,1	0,0	0,0	0,0	0,0
A16	Autopsy	14-077-J1	1	4,1	15,18	0.2667,0.0556	NEG,NEG	0.16115	NEG	0,0	1,0	1,0	0,0	0,0	fail,0	0,0	1,0	fail,1	0,0	1,0	0,0	0,0	fail,0	0,0	0,0	0,0	0,0
A17	Autopsy	04-112-G1	1	1,1	18,18	0.0556,0.0556	NEG,NEG	0.0556	NEG	0,0	0,0	0,0	0,1	0,0	0,0	0,0	0,0	0,0	1,0	0,0	0,0	0,0	0,0	0,0	0,0	0,0	0,0
A18	Autopsy	06-127-E2	1	1,2	18,18	0.0556,0.1111	NEG,NEG	0.08335	NEG	0,0	0,0	1,1	0,0	0,0	0,0	0,0	0,0	0,1	0,0	0,0	0,0	0,0	0,0	0,0	0,0	0,0	0,0
A19	Autopsy	08-016-O3	1	0,0	18,18	0,0	NEG,NEG	0	NEG	0,0	0,0	0,0	0,0	0,0	0,0	0,0	0,0	0,0	0,0	0,0	0,0	0,0	0,0	0,0	0,0	0,0	0,0
A20	Autopsy	04-101-H2	1	0,0	18,18	0,0	NEG,NEG	0	NEG	0,0	0,0	0,0	0,0	0,0	0,0	0,0	0,0	0,0	0,0	0,0	0,0	0,0	0,0	0,0	0,0	0,0	0,0
A21	Autopsy	06-047-J1	1	0,1	18,18	0,0.0556	NEG,NEG	0.0278	NEG	0,0	0,0	0,0	0,0	0,0	0,0	0,0	0,0	0,0	0,1	0,0	0,0	0,0	0,0	0,0	0,0	0,0	0,0
A22	Autopsy	03-130-L2	2	7,7	18,18	0.3889,0.3889	POS,POS	0.3889	POS	1,1	0,0	0,0	1,1	1,0	1,1	0,0	1,1	1,1	1,1	0,0	0,0	0,0	0,0	0,0	0,0	0,0	0,1
A23	Autopsy	05-123-E3	2	12,14	18,18	0.6667,0.7778	POS,POS	0.72225	POS	1,1	1,1	1,1	1,1	1,1	0,0	0,0	1,1	1,1	1,1	1,1	0,1	1,1	0,1	0,0	1,1	1,1	0,0
A24.1	Autopsy	06-134-H1	2	10,12	18,18	0.5556,0.6667	POS,POS	0.61115	POS	1,1	1,0	1,1	1,1	1,1	0,0	0,0	0,0	0,1	1,1	0,1	1,1	1,1	0,0	0,0	1,1	0,1	1,1
A24.2	Autopsy	06-134-P1	2	11,11	18,18	0.6111,0.6111	POS,POS	0.6111	POS	1,1	1,1	1,1	1,1	1,1	0,0	0,0	0,0	1,1	1,1	1,1	1,1	0,0	0,0	0,0	1,1	0,0	1,1
A25	Autopsy	05-214-M2	1	0,0	18,18	0,0	NEG,NEG	0	NEG	0,0	0,0	0,0	0,0	0,0	0,0	0,0	0,0	0,0	0,0	0,0	0,0	0,0	0,0	0,0	0,0	0,0	0,0
A26	Autopsy	05-165-K3	2	11,9	17,14	0.6471,0.6429	POS,POS	0.645	POS	1,1	1,0	1,1	1,0	0,fail	1,fail	0,0	1,1	fail,fail	1,1	1,0	1,fail	1,1	0,1	0,1	0,0	1,1	0,1
A27	Autopsy	05-116-F1	1	1,1	18,18	0.0556,0.0556	NEG,NEG	0.0556	NEG	0,0	0,0	0,0	0,0	0,0	1,1	0,0	0,0	0,0	0,0	0,0	0,0	0,0	0,0	0,0	0,0	0,0	0,0
A28.1	Autopsy	00-010-N	2	11,14	18,18	0.6111,0.7778	POS,POS	0.69445	POS	1,1	1,1	1,1	1,1	0,1	1,1	0,0	0,0	1,1	1,1	1,1	0,0	0,0	1,1	0,1	1,1	1,1	0,1
A28.2	Autopsy	00-010-K11	2	13,13	18,18	0.7222,0.7222	POS,POS	0.7222	POS	1,0	0,0	1,1	1,1	1,1	1,1	1,1	0,0	1,1	1,1	1,1	0,0	1,1	1,1	0,0	1,1	1,1	0,1
A29	Autopsy	00-029-W5	1	1,0	18,18	0.0556,0	NEG,NEG	0.0278	NEG	0,0	0,0	0,0	0,0	0,0	0,0	0,0	0,0	0,0	0,0	1,0	0,0	0,0	0,0	0,0	0,0	0,0	0,0
C01	UW-OncoPlex	n/a	1	3,3	17,17	0.1765,0.1765	NEG,NEG	0.1765	NEG	fail,fail	0,0	0,0	0,0	0,0	1,1	0,0	0,0	0,0	0,0	0,0	1,0	0,0	0,1	0,0	0,0	1,1	0,0
C02	UW-OncoPlex	n/a	2	6,9	18,17	0.3333,0.5294	POS,POS	0.43135	POS	1,fail	0,0	1,0	0,0	0,1	0,1	0,0	0,0	0,1	1,1	1,1	0,0	1,1	0,0	0,0	1,1	0,1	0,1
C03	UW-OncoPlex	n/a	1	4,3	17,17	0.2353,0.1765	NEG,NEG	0.2059	NEG	fail,fail	0,0	1,1	0,0	0,0	0,0	0,0	0,0	1,1	0,0	0,0	0,0	0,0	1,0	0,0	0,0	1,1	0,0
C04	UW-OncoPlex	n/a	1	2,2	18,18	0.1111,0.1111	NEG,NEG	0.1111	NEG	0,0	0,0	0,1	0,0	0,0	0,0	0,0	0,0	1,0	0,0	0,0	0,0	1,1	0,0	0,0	0,0	0,0	0,0
C05	UW-OncoPlex	n/a	1	3,1	18,18	0.1667,0.0556	NEG,NEG	0.11115	NEG	0,0	0,0	1,0	0,0	0,0	0,0	0,0	0,0	0,0	0,0	0,0	1,1	0,0	1,0	0,0	0,0	0,0	0,0
C06	UW-OncoPlex	n/a	1	0,1	18,18	0,0.0556	NEG,NEG	0.0278	NEG	0,0	0,0	0,0	0,0	0,0	0,0	0,0	0,0	0,0	0,0	0,1	0,0	0,0	0,0	0,0	0,0	0,0	0,0
C07	UW-OncoPlex	n/a	1	1,0	18,18	0.0556,0	NEG,NEG	0.0278	NEG	0,0	0,0	0,0	0,0	0,0	0,0	0,0	0,0	0,0	0,0	1,0	0,0	0,0	0,0	0,0	0,0	0,0	0,0
C08	UW-OncoPlex	n/a	1	1,0	18,18	0.0556,0	NEG,NEG	0.0278	NEG	0,0	0,0	0,0	0,0	0,0	0,0	0,0	0,0	0,0	0,0	1,0	0,0	0,0	0,0	0,0	0,0	0,0	0,0
C09	UW-OncoPlex	n/a	2	10,8	18,18	0.5556,0.4444	POS,POS	0.5	POS	1,1	1,1	0,0	0,0	0,1	1,1	0,0	0,0	1,1	0,1	1,1	1,0	0,0	1,1	1,0	1,0	1,0	0,0
C10	UW-OncoPlex	n/a	1	2,1	18,18	0.1111,0.0556	NEG,NEG	0.08335	NEG	0,0	0,0	0,0	0,0	0,0	0,0	0,0	0,0	0,0	0,0	1,0	0,0	0,0	0,0	0,0	0,0	1,1	0,0
C11	UW-OncoPlex	n/a	1	3,0	18,18	0.1667,0	NEG,NEG	0.08335	NEG	0,0	1,0	1,0	1,0	0,0	0,0	0,0	0,0	0,0	0,0	0,0	0,0	0,0	0,0	0,0	0,0	0,0	0,0
C12	UW-OncoPlex	n/a	1	1,0	18,18	0.0556,0	NEG,NEG	0.0278	NEG	0,0	0,0	0,0	0,0	0,0	0,0	0,0	0,0	0,0	0,0	1,0	0,0	0,0	0,0	0,0	0,0	0,0	0,0
C13	UW-OncoPlex	n/a	1	1,0	18,18	0.0556,0	NEG,NEG	0.0278	NEG	0,0	0,0	1,0	0,0	0,0	0,0	0,0	0,0	0,0	0,0	0,0	0,0	0,0	0,0	0,0	0,0	0,0	0,0
C14	UW-OncoPlex	n/a	1	0,1	18,18	0,0.0556	NEG,NEG	0.0278	NEG	0,0	0,0	0,0	0,0	0,0	0,0	0,0	0,0	0,1	0,0	0,0	0,0	0,0	0,0	0,0	0,0	0,0	0,0
C15	UW-OncoPlex	n/a	1	3,2	18,18	0.1667,0.1111	NEG,NEG	0.1389	NEG	0,0	0,0	0,0	1,1	0,0	0,0	0,0	0,0	0,0	0,0	1,0	0,0	1,1	0,0	0,0	0,0	0,0	0,0
C16	UW-OncoPlex	n/a	1	3,0	15,18	0.2,0	NEG,NEG	0.1	NEG	0,0	0,0	1,0	0,0	0,0	fail,0	0,0	fail,0	fail,0	1,0	0,0	0,0	0,0	0,0	0,0	0,0	1,0	0,0
C17	UW-OncoPlex	n/a	1	0,1	18,18	0,0.0556	NEG,NEG	0.0278	NEG	0,0	0,0	0,1	0,0	0,0	0,0	0,0	0,0	0,0	0,0	0,0	0,0	0,0	0,0	0,0	0,0	0,0	0,0
C18	UW-OncoPlex	n/a	1	3,1	16,18	0.1875,0.0556	NEG,NEG	0.12155	NEG	0,0	0,0	1,1	0,0	0,0	fail,0	0,0	1,0	fail,0	0,0	0,0	0,0	0,0	1,0	0,0	0,0	0,0	0,0
C19	UW-OncoPlex	n/a	2	13,13	18,18	0.7222,0.7222	POS,POS	0.7222	POS	1,1	1,1	1,1	0,0	1,1	1,1	1,1	0,0	0,1	1,1	1,0	1,0	1,1	0,0	1,1	1,1	1,1	0,1
C20	UW-OncoPlex	n/a	1	5,2	17,18	0.2941,0.1111	NEG,NEG	0.2026	NEG	0,0	1,0	1,0	1,0	0,0	fail,0	0,0	0,0	0,0	0,0	0,1	0,0	1,1	1,0	0,0	0,0	0,0	0,0
C21	UW-OncoPlex	n/a	1	1,1	18,18	0.0556,0.0556	NEG,NEG	0.0556	NEG	0,0	0,0	0,0	0,0	0,0	0,0	0,0	0,0	0,0	0,0	1,1	0,0	0,0	0,0	0,0	0,0	0,0	0,0
C22	UW-OncoPlex	n/a	1	1,0	18,18	0.0556,0	NEG,NEG	0.0278	NEG	0,0	0,0	1,0	0,0	0,0	0,0	0,0	0,0	0,0	0,0	0,0	0,0	0,0	0,0	0,0	0,0	0,0	0,0
C23	UW-OncoPlex	n/a	1	3,1	18,18	0.1667,0.0556	NEG,NEG	0.11115	NEG	0,0	0,0	1,0	1,1	0,0	0,0	0,0	0,0	0,0	0,0	0,0	0,0	0,0	1,0	0,0	0,0	0,0	0,0
C24	UW-OncoPlex	n/a	2	3,3	18,18	0.1667,0.1667	NEG,NEG	0.1667	NEG	0,0	1,1	0,0	0,0	0,0	1,1	0,0	0,0	0,0	0,0	0,0	0,0	0,0	0,0	1,1	0,0	0,0	0,0
C25	UW-OncoPlex	n/a	1	1,1	18,18	0.0556,0.0556	NEG,NEG	0.0556	NEG	0,0	0,0	1,0	0,0	0,1	0,0	0,0	0,0	0,0	0,0	0,0	0,0	0,0	0,0	0,0	0,0	0,0	0,0
C26	UW-OncoPlex	n/a	1	0,0	18,18	0,0	NEG,NEG	0	NEG	0,0	0,0	0,0	0,0	0,0	0,0	0,0	0,0	0,0	0,0	0,0	0,0	0,0	0,0	0,0	0,0	0,0	0,0
C27	UW-OncoPlex	n/a	2	6,7	15,15	0.4,0.4667	POS,POS	0.43335	POS	1,1	1,1	1,1	0,0	fail,fail	fail,fail	0,0	0,0	1,1	0,0	0,1	0,0	0,0	1,1	0,0	fail,fail	0,0	1,1
C28	UW-OncoPlex	n/a	2	12,10	18,18	0.6667,0.5556	POS,POS	0.61115	POS	1,1	1,1	1,1	0,0	0,0	1,1	1,1	0,0	1,0	1,1	1,1	0,0	1,1	1,1	0,0	1,0	1,1	0,0
J01	John Hopkins	34128	2	7,7	16,16	0.4375,0.4375	POS,POS	0.4375	POS	1,1	1,1	1,0	1,1	1,1	fail,fail	0,0	0,0	fail,fail	1,1	1,1	0,0	0,0	0,1	0,0	0,0	0,0	0,0
J02	John Hopkins	61879	2	10,10	18,18	0.5556,0.5556	POS,POS	0.5556	POS	1,1	1,1	1,1	1,1	0,0	1,0	0,0	0,0	0,0	1,1	1,1	0,1	1,1	1,1	0,0	0,0	1,1	0,0
J03	John Hopkins	66254	2	8,8	15,18	0.5333,0.4444	POS,POS	0.48885	POS	1,1	1,0	1,1	1,1	0,0	fail,1	0,0	1,0	fail,0	1,1	1,1	0,0	0,0	fail,0	0,1	0,0	1,1	0,0
J04	John Hopkins	71503	2	8,8	18,18	0.4444,0.4444	POS,POS	0.4444	POS	0,0	1,1	1,1	0,0	0,0	1,1	0,0	0,0	1,0	1,1	1,1	0,0	0,0	1,1	0,0	1,1	0,0	0,1
J05	John Hopkins	55836	2	8,9	18,18	0.4444,0.5	POS,POS	0.4722	POS	1,1	0,0	0,0	1,1	1,1	0,0	0,0	0,0	0,1	1,1	1,1	0,0	1,1	0,0	0,0	1,1	1,1	0,0
J06	John Hopkins	71502	2	10,11	18,18	0.5556,0.6111	POS,POS	0.58335	POS	0,0	1,1	1,1	0,0	1,1	0,1	0,0	0,0	1,1	1,1	1,1	1,1	1,1	1,1	1,1	0,0	0,0	0,0
J07	John Hopkins	35566	2	7,6	18,18	0.3889,0.3333	POS,POS	0.3611	POS	1,0	0,0	1,1	1,0	0,1	0,0	0,0	0,0	1,1	1,1	0,0	0,0	1,1	0,0	0,0	0,0	1,1	0,0
J08	John Hopkins	22966	2	13,11	16,16	0.8125,0.6875	POS,POS	0.75	POS	1,1	1,1	1,1	0,1	1,1	fail,fail	1,0	1,0	fail,fail	1,1	1,1	0,0	1,1	1,1	1,0	1,1	1,1	0,0
J09	John Hopkins	60913	2	8,8	16,18	0.5,0.4444	POS,POS	0.4722	POS	1,1	1,0	1,0	0,1	fail,0	fail,1	0,0	0,0	0,0	1,1	1,1	0,0	0,0	1,1	0,0	1,1	1,1	0,0
L01	LuCap	LuCaP 78 (98-328)	1	0,0	18,18	0,0	NEG,NEG	0	NEG	0,0	0,0	0,0	0,0	0,0	0,0	0,0	0,0	0,0	0,0	0,0	0,0	0,0	0,0	0,0	0,0	0,0	0,0
L02.1	LuCap	LuCaP 23.1 (91-063)	1	1,0	18,18	0.0556,0	NEG,NEG	0.0278	NEG	0,0	0,0	1,0	0,0	0,0	0,0	0,0	0,0	0,0	0,0	0,0	0,0	0,0	0,0	0,0	0,0	0,0	0,0
L02.2	LuCap	LuCaP 23.1CR (91-063)	1	1,0	18,18	0.0556,0	NEG,NEG	0.0278	NEG	0,0	0,0	0,0	0,0	0,0	0,0	0,0	0,0	0,0	0,0	0,0	0,0	0,0	0,0	0,0	0,0	1,0	0,0
L03.1	LuCap	LuCaP 105 (00-147)	1	3,0	18,18	0.1667,0	NEG,NEG	0.08335	NEG	1,0	0,0	0,0	1,0	0,0	0,0	0,0	0,0	0,0	0,0	1,0	0,0	0,0	0,0	0,0	0,0	0,0	0,0
L03.2	LuCap	LuCaP 105CR (00-147)	1	0,0	18,18	0,0	NEG,NEG	0	NEG	0,0	0,0	0,0	0,0	0,0	0,0	0,0	0,0	0,0	0,0	0,0	0,0	0,0	0,0	0,0	0,0	0,0	0,0
L04	LuCap	LuCaP 141 (05-144)	1	3,3	18,18	0.1667,0.1667	NEG,NEG	0.1667	NEG	0,0	0,0	1,1	1,1	0,0	0,0	0,0	1,1	0,0	0,0	0,0	0,0	0,0	0,0	0,0	0,0	0,0	0,0
L05.1	LuCap	LuCaP 96	1	0,0	18,18	0,0	NEG,NEG	0	NEG	0,0	0,0	0,0	0,0	0,0	0,0	0,0	0,0	0,0	0,0	0,0	0,0	0,0	0,0	0,0	0,0	0,0	0,0
L05.2	LuCap	LuCaP 96CR	1	1,0	18,18	0.0556,0	NEG,NEG	0.0278	NEG	0,0	0,0	1,0	0,0	0,0	0,0	0,0	0,0	0,0	0,0	0,0	0,0	0,0	0,0	0,0	0,0	0,0	0,0
L06.1	LuCap	LuCaP 70 (97-159)	1	1,2	18,18	0.0556,0.1111	NEG,NEG	0.08335	NEG	0,0	0,0	0,0	0,1	0,0	0,0	0,0	0,0	0,0	0,0	1,1	0,0	0,0	0,0	0,0	0,0	0,0	0,0
L06.2	LuCap	LuCaP 70CR (97-159)	1	0,0	18,18	0,0	NEG,NEG	0	NEG	0,0	0,0	0,0	0,0	0,0	0,0	0,0	0,0	0,0	0,0	0,0	0,0	0,0	0,0	0,0	0,0	0,0	0,0
L07.1	LuCap	LuCaP 35	1	2,0	18,18	0.1111,0	NEG,NEG	0.05555	NEG	1,0	0,0	0,0	0,0	0,0	0,0	0,0	0,0	0,0	0,0	1,0	0,0	0,0	0,0	0,0	0,0	0,0	0,0
L07.2	LuCap	LuCaP 35CR	1	1,1	18,18	0.0556,0.0556	NEG,NEG	0.0556	NEG	0,0	0,0	0,0	1,1	0,0	0,0	0,0	0,0	0,0	0,0	0,0	0,0	0,0	0,0	0,0	0,0	0,0	0,0
L08	LuCap	LuCaP 58	2	12,13	18,18	0.6667,0.7222	POS,POS	0.69445	POS	1,1	1,1	1,1	1,1	0,0	1,1	1,1	1,1	1,1	1,1	0,0	0,1	1,1	1,1	0,0	0,0	1,1	0,0
L09	LuCap	LuCaP 81 (98-362)	1	0,0	18,18	0,0	NEG,NEG	0	NEG	0,0	0,0	0,0	0,0	0,0	0,0	0,0	0,0	0,0	0,0	0,0	0,0	0,0	0,0	0,0	0,0	0,0	0,0
L10.1 (derived from A26)	LuCap	LuCaP 147 (05-165)	2	11,13	17,17	0.6471,0.7647	POS,POS	0.7059	POS	0,0	1,1	1,1	1,1	0,1	1,1	1,1	1,1	1,1	1,1	0,0	0,1	1,1	0,0	0,0	fail,fail	1,1	1,1
L10.2 (derived from A26)	LuCap	LuCaP 147CR (05-165)	2	10,11	17,17	0.5882,0.6471	POS,POS	0.61765	POS	0,1	1,1	1,1	1,1	1,1	1,1	1,1	0,0	1,1	0,1	0,0	0,0	1,1	1,0	0,0	fail,fail	1,1	0,0
L11	LuCap	LuCaP 73	2	16,15	18,18	0.8889,0.8333	POS,POS	0.8611	POS	1,1	1,1	1,1	1,1	0,0	1,1	1,1	1,0	1,1	1,1	1,1	1,1	1,1	1,1	1,1	0,0	1,1	1,1
L12.1	LuCap	LuCaP 77 (98-323)	1	0,2	18,18	0,0.1111	NEG,NEG	0.05555	NEG	0,0	0,0	0,0	0,1	0,1	0,0	0,0	0,0	0,0	0,0	0,0	0,0	0,0	0,0	0,0	0,0	0,0	0,0
L12.2	LuCap	LuCaP 77CR (98-323)	1	6,4	18,18	0.3333,0.2222	POS,NEG	0.27775	NEG	0,0	0,0	0,1	1,1	0,0	1,1	0,0	0,0	1,0	1,1	1,0	0,0	0,0	1,0	0,0	0,0	0,0	0,0
L13	LuCap	LuCaP 145.1 (05-144)	1	1,0	18,18	0.0556,0	NEG,NEG	0.0278	NEG	0,0	0,0	1,0	0,0	0,0	0,0	0,0	0,0	0,0	0,0	0,0	0,0	0,0	0,0	0,0	0,0	0,0	0,0
L14.1	LuCap	LuCaP 86.2	1	1,1	18,18	0.0556,0.0556	NEG,NEG	0.0556	NEG	0,0	0,0	0,0	0,0	0,0	0,0	0,0	0,0	0,0	0,0	1,1	0,0	0,0	0,0	0,0	0,0	0,0	0,0
L14.2	LuCap	LuCaP 86.2CR	1	0,0	18,18	0,0	NEG,NEG	0	NEG	0,0	0,0	0,0	0,0	0,0	0,0	0,0	0,0	0,0	0,0	0,0	0,0	0,0	0,0	0,0	0,0	0,0	0,0
L15	LuCap	LuCaP 92 (99-069)	1	2,1	18,18	0.1111,0.0556	NEG,NEG	0.08335	NEG	1,0	0,0	0,1	1,0	0,0	0,0	0,0	0,0	0,0	0,0	0,0	0,0	0,0	0,0	0,0	0,0	0,0	0,0

## Sheet: Supplementary Table S4
Supplementary Table S4: Discordant Interpretation of MSI-PCR (Promega 5-marker)
Sample	MMR Status (1=intact, 2=deficient)	Director A	Director B
A09	2	POS (3/5)	POS (4/5)
A10	1	NEG (0/5)	POS (2/5)
A14	1	NEG (1/5)	POS (2/5)
C02	2	POS (3/5)	POS (2/5)
C09	2	NEG (0/2)	NEG (1/5)
C13	1	NEG (0/5)	NEG (0/4)
C15	1	NEG (0/4)	NEG (0/5)
C18	1	NEG (1/5)	NEG (0/5)
C19	2	POS (4/5)	POS (5/5)
C23	1	NEG (0/3)	NEG (0/5)
C27	2	NEG (0/3)	NEG (0/5)
J01	2	POS (3/5)	POS (2/5)
J02	2	POS (2/5)	POS (3/5)
J03	2	NEG (0/5)	NEG (1/5)
J05	2	POS (2*/4)	POS (2*/5)
J06	2	POS (3/5)	POS (5/5)
J08	2	POS (4*/5)	POS (4*/5)
J09	2	POS (3/4)	POS (2/4)

## Sheet: Supplementary Table S5
Supplementary Table S5-A: MSIplus Stage-1 PCR Primers
Locus	Forward Primer Sequence 5' - 3'	Reverse Primer Sequence 5' - 3'	Concentration in Primer Pool*
Bat25	ACACTCTTTCCCTACACGACGCTCTTCCGATCTGGAGGATGACGAGTTGGCCCTAGAC	CGGTCTCGGCATTCCTGCTGAACCGCTCTTGTGTTTCCCAAAGAGACAGCAGTTGGAACATGA	0.75 uM
Bat-26	ACACTCTTTCCCTACACGACGCTCTTCCGATCTAGTGGAGTGGAGGAGGGGAGAGAAA	CGGTCTCGGCATTCCTGCTGAACCGCTCTTGTGTTTCTTGCAGTTTCATCACTGTCTGCGGT	0.75 uM
MONO-27	ACACTCTTTCCCTACACGACGCTCTTCCGATCTCTACTGTCCTACTGTGCCTGGCTCC	CGGTCTCGGCATTCCTGCTGAACCGCTCTTGTGTTTCCAGCCTGGGCAAGATAATGAGACCC	0.75 uM
NR-21	ACACTCTTTCCCTACACGACGCTCTTCCGATCTCTGGTGCACAGAGCAGAACCATCCT	CGGTCTCGGCATTCCTGCTGAACCGCTCTTGTGTTTCGCAACCTCAAAAGCTGCCTCCCTTT	0.75 uM
NR-24	ACACTCTTTCCCTACACGACGCTCTTCCGATCTCTGTAGTCCCAGCTATTCGGGAGGC	CGGTCTCGGCATTCCTGCTGAACCGCTCTTGTGTTTCAAATGACCCCTTCCTGCCCATCACT	0.75 uM
MSI-01	ACACTCTTTCCCTACACGACGCTCTTCCGATCTTTGATGTCCTGCGTCTAGGGTCTGC	CGGTCTCGGCATTCCTGCTGAACCGCTCTTGTGTTTCGACTGGAGCCTTGGACAGGTTGAGA	0.75 uM
MSI-03	ACACTCTTTCCCTACACGACGCTCTTCCGATCTGCCACTGCTATTTGAAAGAGTTGCTC	CGGTCTCGGCATTCCTGCTGAACCGCTCTTGTGTTTCGCCACTGCTATTTGAAAGAGTTGCTC	0.75 uM
MSI-04	ACACTCTTTCCCTACACGACGCTCTTCCGATCTTCCAAGATTCCTTCCCTGGCCACTC	CGGTCTCGGCATTCCTGCTGAACCGCTCTTGTGTTTCACTGTCTGTAGTCCTGGCTTCGTGG	0.75 uM
MSI-06	ACACTCTTTCCCTACACGACGCTCTTCCGATCTAGCAGCAAACTGAACAGGTCACCAAC	CGGTCTCGGCATTCCTGCTGAACCGCTCTTGTGTTTCAGCAGCAAACTGAACAGGTCACCAAC	0.75 uM
MSI-07	ACACTCTTTCCCTACACGACGCTCTTCCGATCTGCTGAAAGCAACCTAAGCTGTGGTGA	CGGTCTCGGCATTCCTGCTGAACCGCTCTTGTGTTTCTGCTATAAGAGCTGAGCAGACGACA	0.75 uM
MSI-08	ACACTCTTTCCCTACACGACGCTCTTCCGATCTCCAGCCCCCATGTACACTGTAGTCG	CGGTCTCGGCATTCCTGCTGAACCGCTCTTGTGTTTCCCCACCCCAAGGCCAAAATCAGTAA	0.75 uM
MSI-09	ACACTCTTTCCCTACACGACGCTCTTCCGATCTGTCTCGGCTACTTGGGAGGCTTAGG	CGGTCTCGGCATTCCTGCTGAACCGCTCTTGTGTTTCCCGACTAAAGAGGTCATTCACTTGT	0.75 uM
MSI-11	ACACTCTTTCCCTACACGACGCTCTTCCGATCTAGCATGTTTGCAGCCTTCTTCTGGA	CGGTCTCGGCATTCCTGCTGAACCGCTCTTGTGTTTCAGCATGTTTGCAGCCTTCTTCTGGA	0.75 uM
MSI-12	ACACTCTTTCCCTACACGACGCTCTTCCGATCTGCTGAGGCTAAACACTATCATGCCA	CGGTCTCGGCATTCCTGCTGAACCGCTCTTGTGTTTCCAGAGGTTGCAGTGAGCCGAGATTG	0.75 uM
MSI-13	ACACTCTTTCCCTACACGACGCTCTTCCGATCTACATCTTCAGGTCAGGAAAACAGCTCG	CGGTCTCGGCATTCCTGCTGAACCGCTCTTGTGTTTCTAATGACTTGGGCTTTGGAAGCAGC	0.75 uM
MSI-14	ACACTCTTTCCCTACACGACGCTCTTCCGATCTCATTTCAACTGACCTGCCTGGCCTC	CGGTCTCGGCATTCCTGCTGAACCGCTCTTGTGTTTCCTTGGCAAACGGGCAAGTCTTCAGT	0.75 uM
HSPH1-T17	ACACTCTTTCCCTACACGACGCTCTTCCGATCTTGGAAAAGGAACTGCATCTGTGACGG	CGGTCTCGGCATTCCTGCTGAACCGCTCTTGTGTTTCTTTTCCTAATCCCCTGTGAAACCTGT	0.75 uM
EWSR1	ACACTCTTTCCCTACACGACGCTCTTCCGATCTAACAATGTTCATGGTTGTGATGT	CGGTCTCGGCATTCCTGCTGAACCGCTCTTGTGTTTCGCCGAGAAGGATGACTCTTTAT	1.5 uM
*Final concentration of each primer. For example, for Bat25: add appropriate volume of primer to equal 0.75uM final concentration of Bat25-Fwd primer and 0.75uM final concentration of Bat25-Rev primer.
Supplementary Table S5-B: MSIplus Stage-2 PCR Primers
Primer	Universal Forward Primer Sequence 5'-3'	Unique (Barcoded) Reverse Primer Sequence 5'-3'
Index-1	AATGATACGGCGACCACCGAGATCTACACTCTTTCCCTACACGACGC	CAAGCAGAAGACGGCATACGAGATCAAGGTCACGGTCTCGGCATTCCTGCTGAACCG
Index-2		CAAGCAGAAGACGGCATACGAGATGCATAACTCGGTCTCGGCATTCCTGCTGAACCG
Index-3		CAAGCAGAAGACGGCATACGAGATCTCTGATTCGGTCTCGGCATTCCTGCTGAACCG
Index-4		CAAGCAGAAGACGGCATACGAGATTACGTACGCGGTCTCGGCATTCCTGCTGAACCG
Index-5		CAAGCAGAAGACGGCATACGAGATTACGCGTTCGGTCTCGGCATTCCTGCTGAACCG
Index-6		CAAGCAGAAGACGGCATACGAGATCTCAGTGACGGTCTCGGCATTCCTGCTGAACCG
Index-7		CAAGCAGAAGACGGCATACGAGATTCTGATATCGGTCTCGGCATTCCTGCTGAACCG
Index-8		CAAGCAGAAGACGGCATACGAGATCATATGCTCGGTCTCGGCATTCCTGCTGAACCG
Index-9		CAAGCAGAAGACGGCATACGAGATCGTAATTACGGTCTCGGCATTCCTGCTGAACCG
Index-10		CAAGCAGAAGACGGCATACGAGATACGTACTCCGGTCTCGGCATTCCTGCTGAACCG
Index-11		CAAGCAGAAGACGGCATACGAGATCTTCTAAGCGGTCTCGGCATTCCTGCTGAACCG
Index-12		CAAGCAGAAGACGGCATACGAGATACTATGACCGGTCTCGGCATTCCTGCTGAACCG
Index-13		CAAGCAGAAGACGGCATACGAGATGACGTTAACGGTCTCGGCATTCCTGCTGAACCG
Index-14		CAAGCAGAAGACGGCATACGAGATACAAGATACGGTCTCGGCATTCCTGCTGAACCG
Index-15		CAAGCAGAAGACGGCATACGAGATGACTAAGACGGTCTCGGCATTCCTGCTGAACCG
Index-16		CAAGCAGAAGACGGCATACGAGATGTGTCTACCGGTCTCGGCATTCCTGCTGAACCG
Index-17		CAAGCAGAAGACGGCATACGAGATTTCACTAGCGGTCTCGGCATTCCTGCTGAACCG
Index-18		CAAGCAGAAGACGGCATACGAGATAATCGGATCGGTCTCGGCATTCCTGCTGAACCG
Index-19		CAAGCAGAAGACGGCATACGAGATAGTACCGACGGTCTCGGCATTCCTGCTGAACCG
Index-20		CAAGCAGAAGACGGCATACGAGATTTGCCTCACGGTCTCGGCATTCCTGCTGAACCG
Index-21		CAAGCAGAAGACGGCATACGAGATTCGTTAGCCGGTCTCGGCATTCCTGCTGAACCG
Index-22		CAAGCAGAAGACGGCATACGAGATTATAGTTCCGGTCTCGGCATTCCTGCTGAACCG
Index-23		CAAGCAGAAGACGGCATACGAGATTGGCGTATCGGTCTCGGCATTCCTGCTGAACCG
Index-24		CAAGCAGAAGACGGCATACGAGATTGGACATGCGGTCTCGGCATTCCTGCTGAACCG
Index-25		CAAGCAGAAGACGGCATACGAGATAGGTTGCTCGGTCTCGGCATTCCTGCTGAACCG
Index-26		CAAGCAGAAGACGGCATACGAGATATATGCTGCGGTCTCGGCATTCCTGCTGAACCG
Index-27		CAAGCAGAAGACGGCATACGAGATGTACAGTGCGGTCTCGGCATTCCTGCTGAACCG
Index-28		CAAGCAGAAGACGGCATACGAGATATCCATGGCGGTCTCGGCATTCCTGCTGAACCG
Index-29		CAAGCAGAAGACGGCATACGAGATTGATGCGACGGTCTCGGCATTCCTGCTGAACCG
Index-30		CAAGCAGAAGACGGCATACGAGATGTAGCAGTCGGTCTCGGCATTCCTGCTGAACCG
Index-31		CAAGCAGAAGACGGCATACGAGATGGATCATCCGGTCTCGGCATTCCTGCTGAACCG
Index-32		CAAGCAGAAGACGGCATACGAGATGCTTAGTACGGTCTCGGCATTCCTGCTGAACCG
Supplementary Table S5-C: MSIplus Custom Index Sequencing Primer
Primer	Custom Index Sequencing Primer 5'-3'
Index_Seq	AGATCGGAAGAGCGGTTCAGCAGGAATGCCGCGCCCG
